# Supplementary material for: Endovascular Biopsy of Vertebrobasilar Aneurysm in Patient With Polyarteritis Nodosa
Source: Front Neurol. 2021 Nov 23;12:697105. doi: 10.3389/fneur.2021.697105 (PMC8650719; doi:10.3389/fneur.2021.697105)
Supplement: Supplementary file 3 [file Table_1.XLSX]

## Sheet: deg.aneur.X.peri.short
gene	avg_logFC	p_val	p_val_adj
TMSB10	7.1757	0.000233225	1
LMO7	6.40743	0.00160574	1
AC092490.1	5.71106	0.00596566	1
ATP5IF1	4.19507	0.00405328	1
ATP6V0E2	3.85165	0.00467023	1
ICAM3	3.66765	0.00405328	1
AP1M1	3.60072	0.000617136	1
MRTO4	3.38306	0.00144488	1
HTATIP2	3.33998	0.00534047	1
PEX16	3.23234	0.00646746	1
SNHG32	1.88552	0.00405328	1
ECT2	1.51944	0.00160574	1
FOXM1	1.45991	0.00160574	1
IFI6	1.45369	0.000617136	1
FBXO44	-1.19765	0.00745495	1
AFF4	-1.35319	0.00997624	1
MGST1	-1.36895	0.00997624	1
TNNT2	-1.47344	0.000617136	1
AC067817.2	-1.52893	0.00953547	1
LGMN	-1.53698	0.0190323	1
CYB561A3	-1.57629	0.0109665	1
NAGK	-1.65389	0.00467253	1
LYPLA1	-2.03442	0.00997624	1
CALCRL	-2.6093	0.00405328	1
ECHDC2	-3.00976	0.00405328	1
DUXAP8	-3.06757	0.00160574	1
TUSC2	-3.74672	0.00997624	1
ABHD12B	-5.41244	0.017202	1
CRYZL1	-0.974465	0.0195218	1
NONO	-2.25676	0.019535	1
INTS4	5.58677	0.0197809	1
CRKL	0.837166	0.0198792	1
GIMAP2	-3.53069	0.0200965	1
TRIM58	2.80798	0.0203451	1
PTPRCAP	3.59118	0.0203917	1
HLA-DRB1	3.54499	0.0206287	1
GUF1	1.19036	0.0206436	1
INTS9-AS1	2.21326	0.0211017	1
SLC7A11	-0.102636	0.0215467	1
ACACB	-0.677492	0.0216463	1
BBX	4.2636	0.0216566	1
SNW1	2.98609	0.0216849	1
TNFAIP8	3.42845	0.0220462	1
OR11A1	1.77788	0.0229925	1
GGA1	-3.77916	0.0234223	1
ANKRD40	-4.50182	0.0236836	1
LINC00637	-2.74391	0.0238467	1
OTX2-AS1	-4.79177	0.0240494	1
BRCA2	6.2503	0.0240829	1
CREBRF	4.3298	0.0240829	1
PPP3CB-AS1	4.00368	0.0240829	1
AL450992.1	3.95514	0.0240829	1
MRPS23	3.93329	0.0240829	1
POC5	3.62182	0.0240829	1
MRPL33	3.47909	0.0240829	1
TMEM53	3.45816	0.0240829	1
ITFG2	2.33365	0.0240829	1
STAT5B	1.3246	0.0240829	1
TROAP	0.933832	0.0240829	1
THEM4	0.908884	0.0240829	1
UHRF2	0.793874	0.0240829	1
PRPF4	0.790876	0.0240829	1
PIR	0.667073	0.0240829	1
BCL2L13	0.291663	0.0240829	1
AC245052.4	0.0104165	0.0240829	1
AC107959.1	-5.28404	0.0240829	1
NPM1	4.20773	0.0240829	1
UCHL3	3.78862	0.0240829	1
RPS19	3.51159	0.0240829	1
ABRACL	3.43782	0.0240829	1
RALGAPA1	2.96039	0.0240829	1
CCDC81	2.93166	0.0240829	1
ARHGAP25	2.75015	0.0240829	1
LLPH	2.35629	0.0240829	1
AP005018.2	2.07189	0.0240829	1
DCAF4	1.85333	0.0240829	1
GPR1	1.69645	0.0240829	1
HMGCS1	1.16575	0.0240829	1
DIP2C	0.73346	0.0240829	1
EEF1A1P6	0.419641	0.0240829	1
STARD7	0.37286	0.0240829	1
MAEL	0.363812	0.0240829	1
ACAN	0.0697424	0.0240829	1
ZFPM2	5.04875	0.0240829	1
LRRFIP2	5.03169	0.0240829	1
AL355310.1	4.23681	0.0240829	1
PFN1	3.82272	0.0240829	1
LOH12CR2	2.91525	0.0240829	1
ZDHHC4	2.57802	0.0240829	1
AP003352.1	2.42714	0.0240829	1
RFC4	2.32478	0.0240829	1
HMGN2P3	2.12122	0.0240829	1
SESN1	1.73145	0.0240829	1
CASZ1	1.59406	0.0240829	1
HDAC4	1.24703	0.0240829	1
NCOA2	0.84389	0.0240829	1
CTNND1	0.58546	0.0240829	1
RWDD1	0.335828	0.0240829	1
ST8SIA4	0.14087	0.0240829	1
RAPGEF2	0.100741	0.0240829	1
DISC1	-0.169405	0.0240829	1
PLEKHA6	-0.17633	0.0240829	1
DNAJC22	-0.35228	0.0240829	1
CNOT3	-0.627828	0.0240829	1
ZNRD1ASP	-1.34631	0.0240829	1
AFDN	-1.48546	0.0240829	1
PSMG3	-2.58812	0.0240829	1
SLC1A4	-3.04096	0.0240829	1
MPP6	-3.06822	0.0240829	1
ZNF426	-4.00866	0.0240829	1
ACTG1	7.16822	0.0240829	1
AP003032.1	6.99881	0.0240829	1
MYSM1	3.37239	0.0240829	1
TESMIN	1.76748	0.0240829	1
FAM50A	1.42338	0.0240829	1
TNRC6A	1.13416	0.0240829	1
RPL5P4	1.00241	0.0240829	1
PCMTD2	0.677042	0.0240829	1
SNTN	0.551555	0.0240829	1
UGT2B11	0.419085	0.0240829	1
SHANK2-AS3	0.406009	0.0240829	1
DBF4B	0.393602	0.0240829	1
KRR1	0.183148	0.0240829	1
APBA1	-0.0813072	0.0240829	1
DNAH7	-0.474634	0.0240829	1
TRIOBP	-0.491029	0.0240829	1
RPL5P17	-0.498671	0.0240829	1
TNS4	-0.663035	0.0240829	1
PKD2L2	-0.973032	0.0240829	1
XDH	-1.02409	0.0240829	1
ZFP2	-1.10789	0.0240829	1
EPHA1	-1.22943	0.0240829	1
TLR2	-1.93683	0.0240829	1
ZRANB2-AS1	-3.13904	0.0240829	1
DPY30	-3.41392	0.0240829	1
DCK	-3.53528	0.0240829	1
AC012358.3	-4.80128	0.0240829	1
MFSD2B	2.31642	0.0240829	1
PIP5KL1	1.44218	0.0240829	1
TSG101	0.804404	0.0240829	1
ZNF394	0.765562	0.0240829	1
PLXNA4	-0.246519	0.0240829	1
HES2	-0.253648	0.0240829	1
USHBP1	-0.294193	0.0240829	1
MAFF	-0.457236	0.0240829	1
FCSK	-1.61747	0.0240829	1
SEC14L3	-2.32086	0.0240829	1
UACA	-2.42461	0.0240829	1
ZDHHC21	-3.53614	0.0240829	1
TMOD2	-3.69542	0.0240829	1
VPS18	-4.60048	0.0240829	1
UBE2F	-4.07438	0.0240829	1
MTDH	-0.101143	0.0240829	1
PRKG1	-6.82457	0.0244393	1
CIITA	1.90981	0.0244639	1
UXS1	4.04301	0.024693	1
TDGF1	0.460364	0.0248544	1
KCNJ5	2.50222	0.0252556	1
ZNF562	-3.86523	0.025266	1
PSMA3	2.4145	0.0258511	1
POLD4	0.512198	0.0262302	1
ZNF346	3.13969	0.0264363	1
CTSS	0.498075	0.0265478	1
ZBTB43	2.06477	0.0268534	1
PTK2	-2.71262	0.027111	1
MRPS25	-3.10519	0.0273176	1
NUDT9	-6.60054	0.0275033	1
LRRC4C	-1.15253	0.0275974	1
MYL6B	2.54283	0.0276157	1
ZFAS1	4.45313	0.0277823	1
RPL27A	3.63034	0.0287359	1
AC110775.1	-3.39576	0.028983	1
ZMYM1	-1.61887	0.0290306	1
AC016747.1	-4.05223	0.0291537	1
SMUG1	-2.2995	0.0291943	1
ASZ1	-1.14152	0.029426	1
WDR20	3.34691	0.029464	1
AC020743.1	1.93641	0.0295855	1
AP000787.1	1.44109	0.0297819	1
SRSF5	3.39847	0.0299892	1
DMKN	-0.537592	0.0300239	1
MT-CYB	3.59456	0.0302999	1
B3GALNT2	4.22877	0.0303371	1
SEPTIN6	3.19182	0.0309491	1
NUMB	0.990789	0.0310286	1
CCDC171	1.72831	0.0310744	1
TMEM80	3.07772	0.0313496	1
L3MBTL2	-4.12463	0.0314413	1
HSPH1	6.03991	0.0314903	1
WDR48	3.01073	0.0316577	1
UBA52P6	5.67742	0.0328491	1
UBA52P5	6.71798	0.0329122	1
ZNF571	0.223087	0.033709	1
BTF3L4	0.942184	0.0337102	1
LETMD1	-3.40229	0.0339407	1
TRAF1	5.16208	0.0339483	1
SRRD	3.26278	0.0339795	1
ZNF124	2.84051	0.0342335	1
ZC3H7B	-3.65601	0.0343621	1
PCGF3	2.33248	0.0351389	1
CEP83	-1.17214	0.0352575	1
PACRGL	4.20429	0.0354197	1
POC1B	-3.19917	0.0355351	1
MT-ND4L	5.09969	0.0357396	1
UNC45A	-0.175941	0.035808	1
COG6	2.75514	0.0360009	1
CPLANE1	1.40115	0.0360519	1
CEPT1	-1.38219	0.036219	1
ZNF692	3.00464	0.0367743	1
TRIM22	-2.12357	0.0368277	1
LRCH4	-0.403889	0.0372499	1
SMARCA5	3.46138	0.037299	1
FOXJ2	-2.51547	0.0373473	1
LAMTOR5	0.180562	0.0373907	1
BET1L	3.65891	0.0375193	1
LINC00355	-4.85849	0.0379578	1
ZNF561	-1.6088	0.0383754	1
SLC22A9	-0.650978	0.0383857	1
MCFD2	-2.51635	0.0383904	1
ANK3	1.19009	0.0384128	1
LRCH3	-1.05138	0.040236	1
HPGD	-6.12711	0.0403675	1
TXN2	-2.26746	0.0405909	1
HNRNPA2B1	3.32709	0.0406432	1
HEXB	2.89316	0.0410863	1
USP33	-0.414707	0.041269	1
SERPINB1	2.56643	0.0412736	1
TRIM46	3.1052	0.0416778	1
CSTL1	1.47372	0.04172	1
RC3H2	5.23976	0.0417565	1
RBM15-AS1	3.93909	0.0418733	1
TMEM191C	-4.02129	0.0418917	1
TRIM24	4.34588	0.0422965	1
RAC2	3.51177	0.0427361	1
ALOX5AP	3.84706	0.0427487	1
WDR73	1.65583	0.0437639	1
AL355916.3	3.27254	0.0438093	1
CRIPT	0.470932	0.043982	1
LRP8	-1.81914	0.0446517	1
C9orf78	0.550482	0.0450014	1
PLCE1	1.15295	0.0450973	1
ZNF492	0.211852	0.0454814	1
PYHIN1	-5.92753	0.0456017	1
SELENOK	1.30044	0.0456324	1
MTG2	-1.26207	0.0456629	1
PPFIBP2	-1.65704	0.0457096	1
FAM53C	5.52634	0.0461054	1
CHCHD2	3.43986	0.0466452	1
DNAJC14	1.04253	0.047606	1
MVB12A	2.24189	0.047681	1
WIPF2	-0.394029	0.0477204	1
TMF1	0.73758	0.0479214	1
ANKRD54	0.0948323	0.0480694	1
SPATA6L	4.77354	0.048482	1
SLC30A8	-0.5851	0.0487399	1
ESCO2	1.96178	0.0490006	1
BUD31	0.0436559	0.0491753	1
LYRM2	-2.66504	0.0491901	1
MYL12B	-6.54163	0.0495735	1
FAXDC2	-5.37941	0.0498055	1
LPAR3	0.464426	0.0502333	1
COL1A1	0.547094	0.0502349	1
POLR3A	0.435923	0.0503083	1
TSC22D3	4.92006	0.0504757	1
AC079250.1	-0.881949	0.0504951	1
ITSN2	3.98466	0.0505214	1
RPL7P9	0.631786	0.0509755	1
CIR1	-1.98719	0.0519572	1
ANP32E	2.75916	0.0520905	1
ABCA9	1.3035	0.0523288	1
ZFX	0.963982	0.052425	1
SEC31A	0.865593	0.0525072	1
PSPH	-1.24412	0.0529184	1
ARPC2	5.83823	0.0532	1
TCF4	0.253441	0.0534189	1
TMEM123	3.47709	0.0540046	1
ATP5MF	3.4275	0.0542781	1
TVP23B	0.293711	0.0544956	1
SMC4	-0.873996	0.0548863	1
PTPN14	-1.4766	0.0549271	1
WHAMM	-2.97761	0.0549387	1
SEC61A1	2.86997	0.054973	1
HHIP	0.479267	0.0550765	1
TMA7	6.60445	0.0552037	1
CERS5	3.14148	0.0552406	1
PROX1	1.30006	0.0556173	1
FNBP4	1.45316	0.055912	1
TMSB4XP8	-0.691004	0.0561017	1
ITPKB-AS1	-1.22368	0.0561937	1
CFAP92	-2.31526	0.056754	1
POM121L10P	-0.454178	0.0569138	1
PSAP	2.64585	0.0571079	1
RAB3GAP1	-0.112964	0.0574784	1
RSAD2	-0.199258	0.0574784	1
PDE3A	-0.27037	0.0574784	1
C5orf22	-0.299115	0.0574784	1
TAL1	-0.601235	0.0574784	1
IL18R1	-0.712811	0.0574784	1
PTPN22	-0.909447	0.0574784	1
MTA1	-0.939455	0.0574784	1
DYRK1A	-3.64486	0.0574784	1
AC096719.1	-4.65574	0.0574784	1
ZPBP2	4.47004	0.0574784	1
NELFCD	3.05807	0.0574784	1
GAK	0.253128	0.0574784	1
SLC16A12	-0.0522443	0.0574784	1
HACD3	-0.133042	0.0574784	1
UBE3C	-0.136191	0.0574784	1
FRRS1	-0.209272	0.0574784	1
KLF17	-0.27055	0.0574784	1
ZBED5-AS1	-0.28371	0.0574784	1
LMBR1	-0.352893	0.0574784	1
AC010886.1	-0.435877	0.0574784	1
CHTOP	-0.468871	0.0574784	1
TMEM91	-0.833564	0.0574784	1
PAQR5	-1.1311	0.0574784	1
MELK	-1.14022	0.0574784	1
ADRA1A	-1.38514	0.0574784	1
AL590556.1	-1.45222	0.0574784	1
TMCC3	-1.5811	0.0574784	1
ANKRD20A19P	-1.6713	0.0574784	1
APOLD1	-2.41768	0.0574784	1
AL133166.1	-3.82645	0.0574784	1
CYP2C9	-4.39634	0.0574784	1
RPL23AP41	-5.00238	0.0574784	1
AC115115.1	-6.44709	0.0574784	1
AL031985.2	-0.000957733	0.0574784	1
ARSB	-0.105932	0.0574784	1
P4HA3	-0.127245	0.0574784	1
MOB1B	-0.158069	0.0574784	1
CLIC6	-0.159142	0.0574784	1
PLA2G2D	-0.160949	0.0574784	1
AC009227.1	-0.31602	0.0574784	1
TCTA	-0.403726	0.0574784	1
EXOSC7	-0.422184	0.0574784	1
PPP1R21	-0.594465	0.0574784	1
C22orf46	-0.677784	0.0574784	1
SLX4	-0.77903	0.0574784	1
AC009779.3	-0.907024	0.0574784	1
KHDC4	-1.14089	0.0574784	1
RSF1	-1.49706	0.0574784	1
NABP2	-3.07179	0.0574784	1
RAD51B	-3.14744	0.0574784	1
SRD5A3-AS1	-3.60574	0.0574784	1
DMXL2	-3.91451	0.0574784	1
B3GALNT1	-3.9655	0.0574784	1
RPS17	-4.21959	0.0574784	1
CFAP221	2.32367	0.0574784	1
MGAT4A	-0.0518537	0.0574784	1
MAP3K15	-0.0879045	0.0574784	1
ZNF226	-0.117513	0.0574784	1
CD36	-0.12039	0.0574784	1
ZNF384	-0.135994	0.0574784	1
WDR90	-0.171022	0.0574784	1
INHBE	-0.189135	0.0574784	1
ENPP7P8	-0.220597	0.0574784	1
RPL5P24	-0.23661	0.0574784	1
CSRP1	-0.245814	0.0574784	1
AL590240.2	-0.261548	0.0574784	1
GAREM2	-0.284636	0.0574784	1
GOLGA2	-0.290688	0.0574784	1
RIPOR2	-0.380141	0.0574784	1
TXNL4B	-0.403412	0.0574784	1
WAKMAR2	-0.529824	0.0574784	1
PPAT	-0.542869	0.0574784	1
BORCS8	-0.554605	0.0574784	1
CHDH	-0.630822	0.0574784	1
AC048341.1	-0.719906	0.0574784	1
ITPRID2	-0.738329	0.0574784	1
MED4	-0.75997	0.0574784	1
FRY-AS1	-0.833873	0.0574784	1
AC087276.1	-0.928539	0.0574784	1
KDM6B	-1.02041	0.0574784	1
KDM4B	-1.21395	0.0574784	1
CERS4	-1.24248	0.0574784	1
ADTRP	-1.32074	0.0574784	1
KIAA0087	-1.34384	0.0574784	1
SNX4	-1.76758	0.0574784	1
FOXRED1	-1.81092	0.0574784	1
AL583843.1	-3.16739	0.0574784	1
AC099489.1	-3.37515	0.0574784	1
TLN1	-3.60463	0.0574784	1
IRF5	-4.82152	0.0574784	1
C11orf80	-4.85513	0.0574784	1
AC023590.1	-4.96602	0.0574784	1
LAX1	-5.15646	0.0574784	1
UPK1A-AS1	-5.32233	0.0574784	1
APELA	-5.61073	0.0574784	1
DCTN4	-5.82536	0.0574784	1
ADH7	5.94328	0.0574784	1
IQCH	3.35498	0.0574784	1
PRRC2A	2.64941	0.0574784	1
TMEM87B	2.16146	0.0574784	1
AGRN	0.950161	0.0574784	1
KCNMB2	0.845044	0.0574784	1
AL357497.1	0.695241	0.0574784	1
GINM1	0.512878	0.0574784	1
GBP5	0.416634	0.0574784	1
PPP1R1C	0.341883	0.0574784	1
AL049697.1	0.238622	0.0574784	1
ZNF766	0.165931	0.0574784	1
NRDE2	0.0469415	0.0574784	1
CBL	0.0245134	0.0574784	1
AC008040.1	-0.0703111	0.0574784	1
GNS	-0.105463	0.0574784	1
AL158151.1	-0.122766	0.0574784	1
AKR1D1	-0.252666	0.0574784	1
MPP5	-0.254812	0.0574784	1
FOXP4	-0.257785	0.0574784	1
NR4A1	-0.348146	0.0574784	1
ANKRD36	-0.539413	0.0574784	1
AC007991.4	-0.885106	0.0574784	1
C1orf87	-0.981586	0.0574784	1
C8orf49	-1.22605	0.0574784	1
MRPS10	-1.88694	0.0574784	1
CBY1	-2.35809	0.0574784	1
USP53	-4.24127	0.0574784	1
ARHGEF3	6.55391	0.0574784	1
H3-3B	4.72601	0.0574784	1
CES3	4.72212	0.0574784	1
TARDBP	4.21597	0.0574784	1
UBE2Q2P2	2.90434	0.0574784	1
SUMO1	2.56277	0.0574784	1
NUDT14	2.55729	0.0574784	1
DMXL1	1.91813	0.0574784	1
LINC00923	1.32336	0.0574784	1
IRX2	1.26221	0.0574784	1
TNIK	1.20055	0.0574784	1
SUPT20H	1.10405	0.0574784	1
TRIM39	1.03366	0.0574784	1
HIPK1-AS1	1.02594	0.0574784	1
FAM102A	0.84199	0.0574784	1
EML4	0.755921	0.0574784	1
TMA16	0.721548	0.0574784	1
ZNF24	0.693277	0.0574784	1
OSBPL2	0.591511	0.0574784	1
TAF1B	0.582861	0.0574784	1
MORF4L1	0.57178	0.0574784	1
SGK1	0.429101	0.0574784	1
FXR1	0.398153	0.0574784	1
ENO2	0.380707	0.0574784	1
PKD1P6	0.363804	0.0574784	1
XIAPP2	0.349016	0.0574784	1
WHRN	0.248384	0.0574784	1
MBD4	0.20786	0.0574784	1
TMC7	0.16944	0.0574784	1
DYNLT1	0.166825	0.0574784	1
AC069431.1	0.156431	0.0574784	1
LINC00996	0.122794	0.0574784	1
POFUT1	0.116076	0.0574784	1
PRLR	-0.0421546	0.0574784	1
SERPINE2	-0.267876	0.0574784	1
AC100861.2	-0.715927	0.0574784	1
IL10RB-DT	-0.972319	0.0574784	1
AL158829.1	-2.87279	0.0574784	1
ZNF84	5.12302	0.0574784	1
TP53AIP1	3.96763	0.0574784	1
PCCA	3.86083	0.0574784	1
MOCOS	3.50235	0.0574784	1
AC098487.1	3.44236	0.0574784	1
POF1B	3.35665	0.0574784	1
LSM4	3.11027	0.0574784	1
ZPLD1	2.74384	0.0574784	1
OSBPL10	2.52718	0.0574784	1
HOMER3	2.07442	0.0574784	1
RBM34	1.92257	0.0574784	1
CLVS1	1.82939	0.0574784	1
C2CD4A	1.43733	0.0574784	1
SH2D4A	0.915451	0.0574784	1
ZIC5	0.914609	0.0574784	1
SLC16A10	0.892081	0.0574784	1
HIKESHI	0.870948	0.0574784	1
PFKM	0.846363	0.0574784	1
MIR3659HG	0.758173	0.0574784	1
WDR83	0.693977	0.0574784	1
HMOX2	0.647977	0.0574784	1
LINC00689	0.483484	0.0574784	1
ST8SIA6	0.470244	0.0574784	1
ARHGAP1	0.434148	0.0574784	1
NLGN4Y	0.403946	0.0574784	1
WDR97	0.221001	0.0574784	1
ABHD11	0.205673	0.0574784	1
CAMKK2	0.196215	0.0574784	1
SMCR5	0.187146	0.0574784	1
OSBPL9	0.168272	0.0574784	1
TAP1	0.140644	0.0574784	1
IRAK1	0.116162	0.0574784	1
ZNF514	0.0698836	0.0574784	1
SEPTIN7	0.0458385	0.0574784	1
FAM217B	-0.256973	0.0574784	1
MSH6	-0.379644	0.0574784	1
RPP38-DT	-1.45594	0.0574784	1
XPR1	-1.52657	0.0574784	1
RPS28P7	6.01609	0.0574784	1
TBC1D30	5.41324	0.0574784	1
PSME2P2	5.18575	0.0574784	1
RPS16	4.33947	0.0574784	1
H2AZP2	4.16067	0.0574784	1
NBPF3	3.81224	0.0574784	1
SERPINB5	3.79454	0.0574784	1
COPS9	2.97513	0.0574784	1
CCR7	2.9562	0.0574784	1
NAIPP1	2.6677	0.0574784	1
AC048382.2	2.66335	0.0574784	1
AC246785.2	2.45942	0.0574784	1
CORO1B	2.43989	0.0574784	1
WT1	2.27186	0.0574784	1
DYNC1I2	2.23799	0.0574784	1
TRIM21	2.0487	0.0574784	1
PEX5L	1.96919	0.0574784	1
ARHGAP21	1.5046	0.0574784	1
AL354813.1	1.42595	0.0574784	1
RPS28	1.39852	0.0574784	1
CHROMR	1.36946	0.0574784	1
RCE1	1.25222	0.0574784	1
TRIM36	1.05627	0.0574784	1
FUT11	0.887203	0.0574784	1
SGCA	0.856729	0.0574784	1
AC112191.1	0.826703	0.0574784	1
AC105233.2	0.736195	0.0574784	1
AASS	0.721044	0.0574784	1
SLC22A25	0.694061	0.0574784	1
CP	0.639855	0.0574784	1
RETREG1	0.576251	0.0574784	1
RRBP1	0.42432	0.0574784	1
SERTAD1	0.421786	0.0574784	1
ANXA2P2	0.414046	0.0574784	1
TMEM134	0.276339	0.0574784	1
RPSAP19	0.227374	0.0574784	1
PDIA3P1	0.185446	0.0574784	1
HRG	0.170323	0.0574784	1
ARHGAP11A	0.166281	0.0574784	1
PXMP4	0.159716	0.0574784	1
LRIT3	0.145659	0.0574784	1
LINC01252	0.145255	0.0574784	1
WDR75	0.126364	0.0574784	1
ARPP19	0.0762919	0.0574784	1
NPAS2	0.0629888	0.0574784	1
EHD2	-0.118909	0.0574784	1
CABP1	-0.208196	0.0574784	1
OR7E5P	-0.427128	0.0574784	1
TRIM2	-0.443405	0.0574784	1
RASAL1	-2.088	0.0574784	1
PTCHD4	-3.00476	0.0574784	1
AL596202.1	2.27968	0.0574784	1
ARFGEF2	2.21782	0.0574784	1
AL021707.2	0.312946	0.0574784	1
CTXND1	0.116034	0.0574784	1
FYB2	4.97296	0.0574784	1
TCF7L2	4.78616	0.0574784	1
RNF180	4.73027	0.0574784	1
NDUFC1	3.73227	0.0574784	1
CLEC4E	3.27785	0.0574784	1
PALMD	2.71363	0.0574784	1
ANKRD36C	2.40342	0.0574784	1
SCUBE1	2.2509	0.0574784	1
PPIP5K2	2.19051	0.0574784	1
CHRM2	1.99704	0.0574784	1
LNX2	1.76275	0.0574784	1
AC004551.1	1.21588	0.0574784	1
RAN	0.890571	0.0574784	1
CTD-3080P12.3	0.657338	0.0574784	1
SLC12A3	0.644955	0.0574784	1
AC040168.1	0.506266	0.0574784	1
CCDC25	0.432891	0.0574784	1
ANKMY1	0.284832	0.0574784	1
STOM	0.274558	0.0574784	1
CAVIN4	0.0349921	0.0574784	1
ARIH2OS	3.20921	0.0574905	1
AL117378.1	-2.79596	0.0575377	1
PCBP1-AS1	-1.0518	0.057927	1
MYEF2	5.66461	0.0580973	1
Z98949.2	-0.846514	0.0581433	1
SYTL1	-4.1624	0.058346	1
FAM20B	0.80305	0.0583996	1
EBP	2.94146	0.0584723	1
TOR2A	3.34624	0.0588178	1
CCNI2	-0.870899	0.0589368	1
WDPCP	-2.00255	0.0591376	1
KLHL3	0.713596	0.0594185	1
UBE2D3	2.12645	0.0596221	1
CKAP4	-0.113456	0.0599406	1
AC009803.1	-1.51166	0.0599477	1
RPL10	3.83231	0.0600079	1
AP002495.1	-1.41546	0.0601381	1
BEST1	-3.57449	0.0601572	1
SPATA7	5.72638	0.0602077	1
USP22	-1.4617	0.0602572	1
THRAP3	2.09918	0.0607348	1
NEU3	-0.689614	0.0611902	1
UBE2V2	3.08084	0.06188	1
PTP4A2	0.82308	0.0622143	1
DIPK2A	2.73384	0.0636917	1
STK33	1.5835	0.0637624	1
PDE4DIP	0.911031	0.0639434	1
AL022329.2	-1.26247	0.0649357	1
QPCTL	-2.5263	0.0649797	1
ZNF674	1.76111	0.0653689	1
AL161756.1	0.0767698	0.0656417	1
TMEM182	-4.81862	0.0659269	1
AC017104.2	-4.36574	0.0665221	1
ANKRD40CL	-4.70052	0.0667449	1
DHX33	-0.657971	0.066852	1
ADAM19	1.61548	0.0673365	1
TOB1	0.543965	0.0676208	1
NDUFB8	3.80214	0.0678145	1
STRBP	-1.55039	0.068021	1
CFAP97	2.83491	0.0695153	1
TMPRSS11BNL	0.502349	0.069527	1
DCTN6	-5.31521	0.070019	1
RASA4	-0.351136	0.0700648	1
LNPK	-6.35665	0.0702194	1
PLCXD1	-0.76701	0.0702755	1
CKMT2-AS1	-5.93007	0.0703178	1
SUDS3	0.734309	0.0704958	1
SOX13	0.432664	0.0706096	1
AC074117.1	-0.984733	0.0710258	1
ANXA1	1.54019	0.0713021	1
RPP14	-3.29149	0.0718062	1
ERICH1	3.35049	0.0720989	1
RPL36AL	3.90276	0.0725936	1
ATP6V0E1	3.81142	0.0727702	1
IFITM1	4.32418	0.0728379	1
COPA	2.40751	0.0733649	1
NBPF20	2.39552	0.0734005	1
MT-CO2	4.91324	0.073604	1
FFAR4	-0.677651	0.0737254	1
LETM1	-2.00193	0.0742077	1
CATSPERB	1.25124	0.074593	1
CEP63	-3.23197	0.0749451	1
NDUFS8	-6.40938	0.0751825	1
NAALADL2	3.07714	0.0752395	1
NFS1	-0.398309	0.0753315	1
CXorf56	-0.94205	0.0755917	1
RND1	-2.10701	0.0756038	1
ITGA4	2.51479	0.0758715	1
TRAV8-2	4.33821	0.0760104	1
STARD10	-0.869082	0.076309	1
LHFPL5	-0.0207066	0.0765504	1
NPAP1	0.361027	0.0765871	1
TMCO5B	0.109762	0.0768117	1
GTF3C5	-0.770476	0.0781585	1
MYL12A	3.89199	0.0784876	1
WARS1	4.09961	0.0785814	1
RASL12	-6.75885	0.0785886	1
CBR3-AS1	-1.54329	0.0787754	1
TRA2A	-3.96321	0.0789821	1
GUSBP11	-1.9055	0.0793504	1
GNB4	6.35289	0.0795179	1
ARPC3	3.89247	0.0799665	1
TTC31	3.3473	0.0801234	1
RASAL2-AS1	-3.99922	0.0801238	1
SUN1	2.73325	0.0803115	1
THAP4	3.23842	0.0803621	1
C1S	-0.327698	0.0804664	1
BOLA3	-3.94361	0.0805444	1
MAN1A2	-0.353089	0.08063	1
NPIPB4	2.7263	0.080957	1
AC097714.1	-0.617752	0.081079	1
RPL23	5.7343	0.0811259	1
ABCC10	-3.93604	0.0812408	1
KRT8	-1.20527	0.0812829	1
SLC35E4	0.00607956	0.0813126	1
PSMB9	3.546	0.0820571	1
RPS18	4.00968	0.0822157	1
AKT2	-2.58784	0.0824877	1
SLAMF7	1.14452	0.082574	1
TRIM59	0.745579	0.0827365	1
ZNF354A	2.83116	0.0828229	1
RPSA	3.02267	0.0829935	1
TNKS2	1.61808	0.083596	1
PPWD1	3.44759	0.083678	1
RPL13A	5.25408	0.0849634	1
SLC9B1	1.1467	0.0849793	1
NDUFS6	2.74037	0.0850093	1
A2ML1	0.384353	0.0850974	1
EXOSC1	-2.22747	0.0851051	1
GK5	-1.85464	0.0851349	1
RETREG2	0.213818	0.0852056	1
EP400P1	-0.718287	0.0853594	1
SLC12A9	1.12042	0.0854675	1
DPF2	3.65896	0.0857386	1
RGS10	2.99969	0.0857564	1
EBAG9	2.79903	0.0857813	1
ERO1A	-0.233951	0.0859431	1
FAR2P1	4.18777	0.0860581	1
TMEM230	3.79115	0.0861059	1
SLC11A2	1.27784	0.0862334	1
RAB3IP	-0.984271	0.0862548	1
MYL12BP2	-0.250513	0.086517	1
PTER	3.31638	0.0867505	1
CHMP4A	-3.48919	0.0868581	1
TMC4	0.0846413	0.0868787	1
ACTB	6.04458	0.0869891	1
SAG	-1.12095	0.0874912	1
ACKR2	-1.23471	0.0879853	1
AL590867.1	0.348575	0.0882657	1
AP001626.1	-1.14574	0.0884856	1
USP7	-0.0690738	0.088556	1
SLA2	1.50811	0.0887614	1
MTND4P30	-3.10146	0.088977	1
MRPS22	3.19068	0.0892353	1
LCTL	0.63874	0.0892781	1
NICN1	-0.47802	0.0892782	1
CYP2B6	0.781711	0.0893471	1
CXXC4-AS1	-4.72928	0.0893498	1
STIP1	4.1027	0.0893534	1
CCDC60	1.20923	0.0894459	1
UFD1	-0.883213	0.0896072	1
LCK	2.89551	0.0896733	1
CDKL1	0.700962	0.0900156	1
HAND2-AS1	1.03488	0.0900175	1
SUV39H2	-0.372578	0.0900269	1
SCAMP1	-0.650326	0.0902069	1
SEC22A	0.571668	0.0907196	1
ROBO1	-2.59569	0.0908089	1
FHDC1	4.31592	0.0915652	1
PKNOX1	1.26551	0.0916827	1
UBA1	-0.542722	0.09169	1
CR786580.1	-5.01459	0.0916943	1
ALDH7A1	-0.793266	0.0918601	1
FAM210B	-0.714105	0.0919822	1
DUSP11	4.65515	0.0921352	1
AC004973.1	4.85295	0.0923092	1
HERC4	0.291026	0.092359	1
VMAC	-1.42964	0.0923807	1
EREG	0.965187	0.092486	1
TNKS	-1.87306	0.0925337	1
PARP14	0.925089	0.0925638	1
PHKA2	2.94923	0.0926548	1
BX255923.1	-2.10432	0.0927732	1
TTLL3	1.70068	0.0928362	1
DHRSX	-3.45385	0.0929065	1
AIFM1	-3.05374	0.0932597	1
MCM3AP	1.30808	0.0933665	1
KCNV1	-3.4606	0.0934952	1
FCAR	-2.83816	0.0935485	1
HMGA2-AS1	-0.405867	0.0935532	1
MAB21L3	-2.27581	0.0935917	1
ORC1	-0.36385	0.0937719	1
AC091167.1	-2.92961	0.0938109	1
BLOC1S3	3.38975	0.0938205	1
GIT2	-1.84892	0.0939725	1
TLK1	-0.646317	0.0941184	1
FBXL2	5.43052	0.0944237	1
SRP54	5.96373	0.0944394	1
ITGB8	0.0803482	0.0950905	1
MED18	-1.6915	0.0951441	1
LINC01513	0.853519	0.0958392	1
NDUFA1	3.5336	0.0959276	1
STMN1	-2.9454	0.0961321	1
RHBDD3	1.54776	0.096258	1
UGGT2	0.238708	0.0962888	1
TLR5	-3.09075	0.0963091	1
GNL2	1.05634	0.0963652	1
PHF1	3.65026	0.0965365	1
JDP2	3.35313	0.096577	1
LRRC34	0.574991	0.0970362	1
COL2A1	-4.25366	0.0971893	1
AC022364.1	-4.02195	0.0973866	1
USP16	6.49777	0.0973974	1
MACROD2	-5.27005	0.0978571	1
S100A4	5.12055	0.0979557	1
ALDH3B1	4.01609	0.0979953	1
OSGEPL1-AS1	3.77825	0.0980784	1
IGF1R	0.14186	0.098273	1
TP53RK	-4.47029	0.0985636	1
KRTCAP2	1.2027	0.0986921	1
CNOT8	-6.84606	0.0986962	1
HNRNPA1	5.35673	0.0987223	1
GGT6	-1.30538	0.0988207	1
ECE1	-0.367391	0.099113	1
LINS1	-0.716857	0.0993314	1
C5orf24	-0.279769	0.0993663	1
RPL41P1	-2.06002	0.0993677	1
MOCS3	-0.540968	0.0996096	1
NBAS	2.17385	0.100021	1
ABHD3	6.77193	0.100063	1
SLC35F1	-0.170664	0.10013	1
AC008565.1	-4.95043	0.100303	1
SMAD2	-4.43651	0.100444	1
PDIK1L	2.51587	0.100555	1
TRIM11	0.856637	0.100608	1
TATDN3	-0.896415	0.100608	1
MUCL3	4.3017	0.100648	1
CDC20B	-3.81466	0.100768	1
SLC52A3	2.22631	0.100815	1
TMEM126B	3.00421	0.100831	1
COMT	2.63436	0.101004	1
LINC02108	-5.92349	0.101099	1
MCAM	-0.765082	0.101344	1
ANKRD11	-4.73354	0.101452	1
TMEM192	-0.0308898	0.102403	1
MDFIC	-2.17	0.102427	1
BAZ2B	-5.13829	0.102561	1
PSG2	2.16666	0.102765	1
ZNF799	-4.94004	0.102812	1
TRERF1	1.45706	0.102849	1
SEC62-AS1	-0.991693	0.102855	1
RPL7P1	1.02668	0.10305	1
GPALPP1	1.51026	0.103393	1
AP000253.1	5.45185	0.103497	1
ZNF337-AS1	1.3031	0.103624	1
C2	1.29632	0.103814	1
TRAV8-5	-5.70701	0.104093	1
ZNF66	-4.11833	0.104154	1
OGFOD2	3.36555	0.104197	1
LSG1	5.55641	0.104402	1
EMC3	1.2722	0.105083	1
ARPC5	2.77053	0.105129	1
RXYLT1	0.820236	0.105159	1
MPEG1	4.67608	0.105168	1
SECISBP2	2.29488	0.105267	1
AC127164.1	-1.79699	0.105386	1
TINF2	0.758838	0.105592	1
CORIN	2.68113	0.105768	1
HPS4	-3.09594	0.105842	1
PCDH17	0.12817	0.105901	1
FCF1	2.8713	0.106534	1
FABP5P3	0.57797	0.106613	1
AKT3	2.3516	0.106987	1
CYP3A43	-1.23658	0.107494	1
AL359220.1	4.87982	0.107675	1
POLE3	6.47918	0.10774	1
ORC2	-3.04788	0.107886	1
CCL28	0.426855	0.107972	1
SCART1	-4.63129	0.107988	1
AL138479.1	-2.42623	0.108216	1
EEF1D	3.27332	0.108233	1
WBP11P2	0.494816	0.108669	1
UQCRB	3.10601	0.109215	1
CYP4F11	-1.66148	0.110212	1
MOSPD1	6.44598	0.110215	1
CD82	-0.54775	0.110514	1
DNAJB5P1	0.797625	0.110745	1
CLEC16A	3.85815	0.110884	1
FAM122C	4.74023	0.111346	1
TNK2	-0.0850481	0.111414	1
EXTL3	-4.08574	0.111995	1
SERP1	3.55975	0.111995	1
GINS1	-3.55269	0.112045	1
EYA3	-0.874868	0.112543	1
PIP5K1A	-1.16025	0.112748	1
C12orf57	3.94756	0.112829	1
DROSHA	1.33946	0.112848	1
AP002761.1	1.80588	0.113055	1
SLC2A11	-5.5937	0.113167	1
PPP1R9A-AS1	0.477596	0.11321	1
CRYZL2P	2.89437	0.113577	1
MEF2A	3.24001	0.114032	1
PREX2	4.91866	0.11404	1
PPIA	3.67036	0.114493	1
PRKCQ	3.07511	0.114611	1
SMAP2	3.1426	0.114697	1
CCDC153	-1.23792	0.11472	1
PLOD2	3.53436	0.11483	1
GLB1L3	3.77062	0.114841	1
AC008267.2	-2.92667	0.11522	1
GATA2-AS1	-5.76485	0.115834	1
ZNF276	-0.173917	0.115951	1
RAB5B	2.06049	0.116073	1
THAP6	-4.68795	0.11617	1
MCOLN3	-0.65731	0.116827	1
AC084357.2	-5.77823	0.117854	1
C1orf216	1.11589	0.118036	1
NXNL2	2.98751	0.118105	1
KLHL6-AS1	3.48807	0.118176	1
USP37	-0.936006	0.118475	1
RHBG	-0.534065	0.11858	1
KIAA0930	0.423215	0.11861	1
TMEM245	-0.812542	0.118696	1
HYAL6P	5.27144	0.118977	1
DARS-AS1	-1.60562	0.119158	1
XPO4	4.92846	0.119439	1
CD3EAP	-0.521207	0.1201	1
SRGAP3	-2.32646	0.120201	1
FAM126B	-0.500676	0.120303	1
CATSPERD	0.0791991	0.120413	1
CD96	3.25687	0.120586	1
HLA-E	3.43959	0.120768	1
GABPB2	-2.07795	0.120866	1
UMPS	3.35673	0.120888	1
RPS3	3.50229	0.121001	1
LMAN2	3.06409	0.121195	1
DNAAF4	1.31634	0.121772	1
CLEC2D	3.35472	0.121939	1
UBLCP1	2.83397	0.121956	1
RPL5	-5.83211	0.121968	1
SHISAL2A	-4.99805	0.122231	1
STK10	1.22856	0.122344	1
TTC16	0.083566	0.123154	1
ARPC1B	2.39394	0.123566	1
DGCR5	0.31542	0.123815	1
COPS6	4.01434	0.123855	1
VGLL4	2.30958	0.123886	1
STK25	-3.36652	0.124222	1
PBLD	-0.440084	0.124563	1
ATP2B1	4.76955	0.124939	1
GSDMA	0.0480655	0.125004	1
NANOG	-2.57164	0.125097	1
BCL2L14	1.06672	0.125237	1
FABP2	-2.61504	0.125252	1
USP32P2	-0.631875	0.125317	1
UBE2N	-5.45489	0.125367	1
ANGPT2	-0.892026	0.125676	1
NBPF1	6.00229	0.125725	1
NADK2	-0.281357	0.125963	1
ZFP36L1	3.12331	0.126278	1
LINC01499	-0.63831	0.126336	1
SIT1	3.16709	0.126345	1
SINHCAFP3	-0.437378	0.126821	1
GNPNAT1	2.84224	0.126851	1
PPP1R3B	0.0420076	0.127046	1
ATL3	1.47564	0.127047	1
MPHOSPH8	0.966369	0.127067	1
MT-ND4	3.99667	0.127238	1
SNX14	-1.70544	0.127754	1
SETD4	2.57366	0.127859	1
BCLAF3	-2.72127	0.127918	1
CYBRD1	3.14395	0.128077	1
SCNM1	-1.51916	0.128077	1
TRBC2	3.57442	0.128194	1
DNASE1	0.558657	0.128205	1
EBNA1BP2	4.8318	0.128565	1
SLC36A2	-1.22356	0.128905	1
MAT2A	2.62953	0.128923	1
ATG10	1.09275	0.12903	1
AC096746.1	-0.993121	0.12912	1
EIF4E2	-6.25916	0.129284	1
PLPP5	0.823337	0.129393	1
AF117829.1	-5.73256	0.129533	1
ZNF670-ZNF695	1.90293	0.129556	1
MAPKBP1	-0.494874	0.129629	1
PARD6G	-0.330546	0.129858	1
NRG4	-0.0328149	0.130023	1
SF3B1	3.1524	0.130237	1
ARHGEF39	0.232195	0.130329	1
PDE1B	-1.11787	0.130618	1
USP15	6.70566	0.130694	1
RMND5B	-0.894749	0.131024	1
MRPS18B	1.07479	0.131451	1
GDNF	0.236345	0.13183	1
WDR26	-1.21383	0.131854	1
LINC02576	-3.0749	0.131981	1
PLK3	3.00419	0.132349	1
FBXO9	0.631913	0.132591	1
SRGAP1	-0.534336	0.13279	1
DPH5	-1.77195	0.132884	1
ZNF169	-0.632982	0.133399	1
GSDMB	0.104015	0.133799	1
POLR2J3	1.8668	0.134074	1
PNPLA1	-3.80456	0.134128	1
LUM	-6.14804	0.134594	1
DOCK7	-3.60409	0.134757	1
DIP2A	1.67051	0.134902	1
DNM1P51	-3.95689	0.13547	1
COQ5	-3.91502	0.135575	1
RNF24	1.36529	0.135718	1
MED10	3.52837	0.13589	1
UBB	4.04403	0.135983	1
HLA-C	3.46516	0.136469	1
NDUFA3	2.67393	0.136594	1
PDS5B	-0.445507	0.136774	1
PADI4	-0.379075	0.136996	1
ARHGAP26	-2.19497	0.137095	1
LDB3	-0.268241	0.137099	1
RAD17	-0.345524	0.137286	1
AC099535.1	7.71206	0.13747	1
UBA52P7	6.19058	0.13747	1
TPRG1-AS2	5.30915	0.13747	1
NCOA7	4.34634	0.13747	1
AC093523.1	3.94092	0.13747	1
GTF3C2	3.87697	0.13747	1
RGSL1	3.07635	0.13747	1
SLC2A6	2.83107	0.13747	1
AL357140.2	2.68592	0.13747	1
ZNF638	2.6128	0.13747	1
ZNF737	2.38233	0.13747	1
AC026403.1	1.66015	0.13747	1
CMTR1	1.58782	0.13747	1
LURAP1	1.57165	0.13747	1
GSTP1	1.47996	0.13747	1
RIPK2	1.23092	0.13747	1
HM13	1.18268	0.13747	1
DNMBP-AS1	1.17084	0.13747	1
FAM149A	1.15162	0.13747	1
SETDB1	1.05954	0.13747	1
MAP7D1	0.972795	0.13747	1
PXN-AS1	0.968782	0.13747	1
USP46	0.838141	0.13747	1
ABCC4	0.803556	0.13747	1
SEPSECS	0.803194	0.13747	1
BICD2	0.761452	0.13747	1
RPL23AP74	0.755663	0.13747	1
PRPF40A	0.652341	0.13747	1
AC092436.3	0.639092	0.13747	1
GANAB	0.564704	0.13747	1
GALE	0.560677	0.13747	1
GSE1	0.557208	0.13747	1
RPS29P5	0.537172	0.13747	1
ELP3	0.495934	0.13747	1
INPP5K	0.489506	0.13747	1
KCNK17	0.478266	0.13747	1
TMEM14EP	0.473809	0.13747	1
H4-16	0.447636	0.13747	1
SAMD9	0.415323	0.13747	1
AP003501.1	0.411765	0.13747	1
ST8SIA6-AS1	0.40376	0.13747	1
SNF8P1	0.39672	0.13747	1
NQO2	0.373463	0.13747	1
SF3A3	0.334581	0.13747	1
NFASC	0.305216	0.13747	1
FIBP	0.234976	0.13747	1
RAD9A	0.204771	0.13747	1
ENAH	0.1943	0.13747	1
SRI	0.14542	0.13747	1
AGMO	0.133012	0.13747	1
FRMD1	0.129415	0.13747	1
ZMAT1	0.0660324	0.13747	1
PMCHL1	0.0619315	0.13747	1
THNSL2	0.059289	0.13747	1
MUC19	0.0588114	0.13747	1
TRAPPC6B	0.0545573	0.13747	1
ADIPOQ	0.0509576	0.13747	1
LINC01565	0.0475653	0.13747	1
AC092798.1	0.0362286	0.13747	1
IRF4	0.0356259	0.13747	1
AC108451.1	0.0345298	0.13747	1
MPPED2	0.0259563	0.13747	1
LINC00886	4.31827	0.13747	1
PPP1R42	3.92246	0.13747	1
DSCAM-AS1	3.29354	0.13747	1
RAB40A	1.97327	0.13747	1
WDR93	1.914	0.13747	1
BRDT	1.71492	0.13747	1
PGA3	1.62931	0.13747	1
COX6A1P2	1.10387	0.13747	1
PMF1	1.03062	0.13747	1
AC100803.2	0.736415	0.13747	1
LGR4	0.55345	0.13747	1
SMIM5	0.54654	0.13747	1
DDX43	0.49982	0.13747	1
AP000679.1	0.365259	0.13747	1
AC093010.1	0.180202	0.13747	1
HTR1E	0.15547	0.13747	1
TRIM34	0.127006	0.13747	1
PGK1	0.0839968	0.13747	1
RNF144B	0.068739	0.13747	1
ZNF639	4.91373	0.13747	1
AC008056.2	2.15317	0.13747	1
RPS27P23	1.16513	0.13747	1
WSCD2	1.11136	0.13747	1
LARP1	1.08238	0.13747	1
AL354714.1	0.945614	0.13747	1
S100A13	0.887278	0.13747	1
AL161909.1	0.417601	0.13747	1
MIS18BP1	0.369933	0.13747	1
MSRB2	0.210161	0.13747	1
GOLGA2P7	0.13721	0.13747	1
ZNF44	0.11192	0.13747	1
PRRG1	0.0917618	0.13747	1
SMTN	0.0578004	0.13747	1
PINK1	0.0311835	0.13747	1
RRM2B	1.15894	0.13747	1
SINHCAF	0.68328	0.13747	1
KCNJ11	0.597018	0.13747	1
INSIG2	0.262866	0.13747	1
MROH1	0.115897	0.13747	1
PGAP1	-0.0518855	0.13747	1
IBTK	-0.0939613	0.13747	1
AL096869.2	-0.519205	0.13747	1
VIM	-0.572176	0.13747	1
ZNF345	-0.774739	0.13747	1
RPS27P14	-1.30441	0.13747	1
NCAPH2	4.50913	0.13747	1
IL1RN	4.21721	0.13747	1
RPL27	4.01101	0.13747	1
SPDYE1	4.00963	0.13747	1
SESTD1	3.82451	0.13747	1
ATP10D	3.68901	0.13747	1
AP003170.3	3.54145	0.13747	1
IL31RA	3.34129	0.13747	1
CA1	2.68882	0.13747	1
SEC24C	2.51249	0.13747	1
REPS1	2.24805	0.13747	1
AC107983.1	2.03633	0.13747	1
RPS28P4	2.03633	0.13747	1
AC022540.1	1.4877	0.13747	1
ADAM28	1.42213	0.13747	1
EIF4A2	1.4016	0.13747	1
EMB	1.35322	0.13747	1
SRP68P3	1.25655	0.13747	1
GLRX3	1.23767	0.13747	1
NAA10	1.18894	0.13747	1
AP5Z1	0.985451	0.13747	1
AP006621.3	0.977076	0.13747	1
ZC3HAV1L	0.937257	0.13747	1
AC023905.1	0.911653	0.13747	1
AL445433.2	0.861791	0.13747	1
LINC01013	0.838121	0.13747	1
STON1	0.738901	0.13747	1
RPL10P3	0.732879	0.13747	1
RPTOR	0.711429	0.13747	1
VAPB	0.708281	0.13747	1
SOWAHC	0.697369	0.13747	1
GTF2E2	0.685924	0.13747	1
SPTBN4	0.597086	0.13747	1
AC018511.1	0.563565	0.13747	1
RNH1	0.490839	0.13747	1
GNG2	0.490368	0.13747	1
AL353596.1	0.461725	0.13747	1
ZNF468	0.456353	0.13747	1
PCYT1A	0.44833	0.13747	1
MFHAS1	0.429105	0.13747	1
BEND2	0.423831	0.13747	1
TMEM210	0.359619	0.13747	1
SETD7	0.347967	0.13747	1
HLX	0.302926	0.13747	1
VANGL2	0.273469	0.13747	1
MAPRE3-AS1	0.239852	0.13747	1
ELOVL7	0.233243	0.13747	1
SIRPB1	0.217213	0.13747	1
LMBRD1	0.21615	0.13747	1
CFI	0.205121	0.13747	1
FOXRED2	0.203346	0.13747	1
CYP17A1	0.192627	0.13747	1
ACBD5	0.187113	0.13747	1
APOBEC3A	0.186458	0.13747	1
HCG9	0.174845	0.13747	1
YRDC	0.150002	0.13747	1
PIK3C2B	0.149597	0.13747	1
CADM2-AS1	0.130891	0.13747	1
TAF1A	0.11542	0.13747	1
SCTR	0.109793	0.13747	1
USP26	0.100048	0.13747	1
MLPH	0.0965532	0.13747	1
EEF1A1P13	0.0629227	0.13747	1
NCKAP5L	0.0628538	0.13747	1
KLHL28	0.0605188	0.13747	1
AC024896.1	0.0601227	0.13747	1
MLXIPL	0.0553419	0.13747	1
MTMR9	0.0435589	0.13747	1
CRYBG1	0.0411189	0.13747	1
SLC39A4	0.0352011	0.13747	1
SPTY2D1	0.0308937	0.13747	1
SYK	0.0286777	0.13747	1
SPDYE5	0.0265885	0.13747	1
KLK10	0.0239793	0.13747	1
PKD1	0.00550651	0.13747	1
LILRA6	-0.0797199	0.13747	1
MCPH1	-4.37293	0.13747	1
HEBP1	-4.71928	0.13747	1
MBL1P	4.43591	0.13747	1
MVK	4.05179	0.13747	1
CIAO2B	3.75094	0.13747	1
HMGB1P5	2.20384	0.13747	1
RIMKLB	2.19688	0.13747	1
SH3BGRL3	2.12392	0.13747	1
AC113935.1	1.60844	0.13747	1
AL136968.2	1.47757	0.13747	1
RPS26P3	1.435	0.13747	1
HMGN2P6	1.36014	0.13747	1
MRPS14	1.31267	0.13747	1
GPD1L	1.15357	0.13747	1
RPL22P11	1.0978	0.13747	1
ERMARD	1.01674	0.13747	1
CST7	0.879245	0.13747	1
PSD3	0.82453	0.13747	1
AC144530.1	0.762529	0.13747	1
FAM227B	0.656681	0.13747	1
CACNA1C-AS1	0.542538	0.13747	1
FAM78B-AS1	0.530639	0.13747	1
HMGN2P8	0.485784	0.13747	1
DNAJC13	0.461568	0.13747	1
CASC11	0.439676	0.13747	1
FRG1	0.430153	0.13747	1
GRAMD1C	0.429986	0.13747	1
C8orf34-AS1	0.395572	0.13747	1
VDAC1	0.279673	0.13747	1
UBBP1	0.266407	0.13747	1
PTCH2	0.236559	0.13747	1
ASAH1	0.22976	0.13747	1
SRARP	0.113315	0.13747	1
CD160	0.103612	0.13747	1
TMEM127	0.0971467	0.13747	1
C5AR1	0.087707	0.13747	1
AC023024.1	0.0664894	0.13747	1
MAPKAPK2	0.0524165	0.13747	1
ELFN1	0.0430836	0.13747	1
OCLN	0.0402813	0.13747	1
RPL22P12	0.000134816	0.13747	1
AL450332.1	4.59061	0.13747	1
PLS1	4.31677	0.13747	1
AC136489.1	2.66384	0.13747	1
ARGFXP1	2.63156	0.13747	1
HYDIN	1.82399	0.13747	1
AJUBA	1.64461	0.13747	1
STING1	1.05801	0.13747	1
CD300LD	0.944627	0.13747	1
HTR1D	0.631183	0.13747	1
ZNF516	0.580435	0.13747	1
COL15A1	0.481934	0.13747	1
IL11	0.461196	0.13747	1
TMEM39B	0.459777	0.13747	1
UPK1B	0.321044	0.13747	1
THEM5	0.219842	0.13747	1
PLS3	0.132157	0.13747	1
AL031658.1	0.127106	0.13747	1
GPRACR	0.123022	0.13747	1
FANCC	0.0998169	0.13747	1
OR4F13P	0.0875507	0.13747	1
LRRC36	0.0710482	0.13747	1
MLF1	0.0704893	0.13747	1
ATP6V1C1	0.0585202	0.13747	1
AC114490.1	-0.116216	0.13747	1
HASPIN	-0.146084	0.13747	1
EEF1A1P11	-0.192912	0.13747	1
STPG2	-0.196888	0.13747	1
KLHL20	-0.2428	0.13747	1
OR7G1	-0.419141	0.13747	1
PRR9	-0.620393	0.13747	1
CLDN3	-0.863156	0.13747	1
XYLT2	-1.36538	0.13747	1
NR4A3	-2.24534	0.13747	1
DLGAP3	-4.33951	0.13747	1
CEP68	3.82486	0.13747	1
LRRTM1	1.05214	0.13747	1
TMSB4Y	0.448041	0.13747	1
CLYBL-AS1	5.15277	0.13747	1
TM9SF3	4.35546	0.13747	1
AC002451.1	2.58825	0.13747	1
GAB3	2.24839	0.13747	1
LRIG2	1.36589	0.13747	1
CD44-AS1	1.34001	0.13747	1
IFRD1	0.963236	0.13747	1
GPN3	0.799696	0.13747	1
NFE2L2	0.646917	0.13747	1
NDUFA5	0.475043	0.13747	1
GOLGA4	0.46648	0.13747	1
MYO1B	0.19995	0.13747	1
AC099850.1	0.161878	0.13747	1
PPIG	0.104578	0.13747	1
GAMT	0.0956922	0.13747	1
CIART	0.0521863	0.13747	1
GARRE1	0.0160617	0.13747	1
AMOTL1	0.0139846	0.13747	1
KIAA1614	0.0112623	0.13747	1
SLC46A1	0.000123305	0.13747	1
PSMD7	-0.0788476	0.13747	1
ZNF454	-0.116364	0.13747	1
TRIM15	-0.12242	0.13747	1
DZIP1	-0.144397	0.13747	1
DIO2	-0.146432	0.13747	1
UCHL5	-0.155941	0.13747	1
C17orf99	-0.16293	0.13747	1
ARMC8	-0.177994	0.13747	1
TAX1BP1	-0.212028	0.13747	1
GFRA1	-0.275628	0.13747	1
SAMD7	-0.308048	0.13747	1
PCYT1B	-0.317732	0.13747	1
MPHOSPH10	-0.319292	0.13747	1
AL390039.1	-0.37725	0.13747	1
SMPD4P1	-0.384202	0.13747	1
NDRG3	-0.385961	0.13747	1
TRIM31	-0.390029	0.13747	1
ZNF529-AS1	-0.402295	0.13747	1
GALK1	-0.451155	0.13747	1
NSUN2	-0.531158	0.13747	1
AL606760.2	-0.550484	0.13747	1
LGALSL-DT	-0.553084	0.13747	1
BBOF1	-0.561084	0.13747	1
LINC00337	-0.563916	0.13747	1
AL451074.3	-0.613033	0.13747	1
PLA2G10	-0.614397	0.13747	1
LRRIQ1	-0.663267	0.13747	1
TET2-AS1	-0.757778	0.13747	1
AL356859.1	-0.767064	0.13747	1
GUCD1	-0.828514	0.13747	1
LGR4-AS1	-0.833089	0.13747	1
WDFY1	-0.847894	0.13747	1
TYW3	-1.0915	0.13747	1
AC090820.1	-1.18338	0.13747	1
CDC27	-1.22595	0.13747	1
SPEG	-1.28004	0.13747	1
UBR3	-1.28964	0.13747	1
RHOXF2B	-1.3451	0.13747	1
CCBE1	-1.45439	0.13747	1
PDCL	-1.62333	0.13747	1
PROSER2-AS1	-1.6714	0.13747	1
AC068672.3	-1.91571	0.13747	1
HSP90AB1	-1.94086	0.13747	1
RPL18	-2.12661	0.13747	1
THOC3	-2.93514	0.13747	1
RAB11FIP3	-3.11881	0.13747	1
AC109361.1	-3.48462	0.13747	1
PRC1	-3.74974	0.13747	1
AC115102.1	-4.21947	0.13747	1
AP001469.2	-4.44373	0.13747	1
GABRA6	-6.12846	0.13747	1
AC010368.1	4.93607	0.13747	1
ZNF556	4.49091	0.13747	1
EPHA4	3.75292	0.13747	1
GOLGA6L9	3.18818	0.13747	1
ADAM3A	3.16118	0.13747	1
AC098583.2	3.07645	0.13747	1
CDH9	2.89736	0.13747	1
RMST	2.81772	0.13747	1
AP003025.1	1.93518	0.13747	1
PMCHL2	1.89664	0.13747	1
BRF2	1.75186	0.13747	1
BCR	1.74123	0.13747	1
FLJ46284	1.56155	0.13747	1
PLGLA	1.43443	0.13747	1
AL031587.1	1.34785	0.13747	1
C5orf34-AS1	1.28114	0.13747	1
AL139300.2	1.06289	0.13747	1
ASB4	1.05377	0.13747	1
RPL34P18	0.956738	0.13747	1
RPS2P7	0.941851	0.13747	1
LAMB1	0.918785	0.13747	1
UBAP1L	0.786276	0.13747	1
RPL13AP20	0.777817	0.13747	1
SNHG20	0.728815	0.13747	1
AC104574.2	0.687742	0.13747	1
GRIA1	0.647195	0.13747	1
AC008676.1	0.589823	0.13747	1
ZRSR2	0.570467	0.13747	1
RPL23AP18	0.533659	0.13747	1
PLD6	0.524915	0.13747	1
AC125618.1	0.494808	0.13747	1
LXN	0.489341	0.13747	1
NEU1	0.484612	0.13747	1
AL512656.1	0.470711	0.13747	1
ZFAND6	0.445032	0.13747	1
OSBP2	0.417719	0.13747	1
FAM193B	0.339221	0.13747	1
AC093422.1	0.293891	0.13747	1
ZBTB16	0.236498	0.13747	1
SPATA2P1	0.229557	0.13747	1
MAPK8	0.228254	0.13747	1
SH3GL3	0.150066	0.13747	1
GCNT3	0.125723	0.13747	1
PNPLA3	0.121931	0.13747	1
AC063976.2	0.117904	0.13747	1
TIGD6	0.108851	0.13747	1
AL162311.3	0.0976633	0.13747	1
ZNF807P	0.0937176	0.13747	1
NEXMIF	0.075162	0.13747	1
MRPL46	0.0728894	0.13747	1
ZFP37	0.0611795	0.13747	1
KRT80	0.0588953	0.13747	1
AL359258.1	0.0562103	0.13747	1
AL390038.1	0.0562103	0.13747	1
POGLUT3	0.0493832	0.13747	1
ZMYND8	0.0447334	0.13747	1
ADAMTS17	0.0436825	0.13747	1
ZFP3	0.0330732	0.13747	1
CYB5R2	-0.0212351	0.13747	1
CUL5	-0.0358523	0.13747	1
UTY	-0.0499197	0.13747	1
FIGN	-0.0507221	0.13747	1
FMN2	-0.056075	0.13747	1
FERMT2	-0.0568694	0.13747	1
GFM2	-0.0719284	0.13747	1
ATP6V1A	-0.0805957	0.13747	1
TESPA1	-0.0883883	0.13747	1
CES4A	-0.0961845	0.13747	1
NDUFA11	-0.0969007	0.13747	1
SRBD1	-0.0987489	0.13747	1
PHF21A	-0.102592	0.13747	1
LINC00574	-0.102599	0.13747	1
PSMA2	-0.104556	0.13747	1
AC005562.1	-0.108194	0.13747	1
AC108134.1	-0.109419	0.13747	1
SAMD1	-0.110857	0.13747	1
NDP	-0.119563	0.13747	1
ZNF117	-0.121103	0.13747	1
LIAS	-0.147183	0.13747	1
ASCC3	-0.160782	0.13747	1
ANAPC1	-0.173621	0.13747	1
TRIM64EP	-0.173716	0.13747	1
ZNF667	-0.184765	0.13747	1
TCAF1	-0.20454	0.13747	1
CYSTM1	-0.226267	0.13747	1
RAI1	-0.251363	0.13747	1
AC073332.1	-0.298772	0.13747	1
SIMC1	-0.354713	0.13747	1
NRSN1	-0.386262	0.13747	1
IMP4	-0.400261	0.13747	1
AADAT	-0.405419	0.13747	1
ACSBG1	-0.470249	0.13747	1
AC022826.1	-0.47518	0.13747	1
GRHPR	-0.479389	0.13747	1
AC026191.1	-0.586741	0.13747	1
ZNF69	-0.60859	0.13747	1
AC004692.1	-0.677737	0.13747	1
AL136981.1	-0.753661	0.13747	1
FIRRE	-0.889879	0.13747	1
METAP2	-1.00495	0.13747	1
P4HTM	-1.08262	0.13747	1
ADAM1B	-1.24748	0.13747	1
PAFAH2	-1.87359	0.13747	1
ARHGAP9	-2.35671	0.13747	1
PFKFB3	-2.61968	0.13747	1
PODNL1	-3.02802	0.13747	1
BLOC1S4	-3.78612	0.13747	1
POLA1	-4.67283	0.13747	1
TSACC	5.43117	0.13747	1
BX470102.1	3.41971	0.13747	1
NDUFB10	3.22852	0.13747	1
NOSIP	3.01589	0.13747	1
TRIM56	2.96872	0.13747	1
TRBJ2-3	2.84575	0.13747	1
POLR2G	2.69643	0.13747	1
EIF4A1	2.6069	0.13747	1
AC025423.4	2.51123	0.13747	1
CR383656.13	2.40854	0.13747	1
CCDC91	2.28933	0.13747	1
STARD4	2.06009	0.13747	1
TOR1AIP1	2.05972	0.13747	1
FAT3	1.62323	0.13747	1
AL451062.1	1.57305	0.13747	1
ZFYVE28	1.23167	0.13747	1
CELA3B	1.0889	0.13747	1
LIPA	1.02119	0.13747	1
YWHAZP3	0.990917	0.13747	1
TBCB	0.978397	0.13747	1
ISCA1P1	0.965943	0.13747	1
CHTF8	0.847767	0.13747	1
ANKRD62	0.778511	0.13747	1
BTG1	0.69048	0.13747	1
UPP1	0.683507	0.13747	1
GUCA1C	0.668876	0.13747	1
ATP5MFP5	0.599312	0.13747	1
AC012358.1	0.592494	0.13747	1
MORC2-AS1	0.52195	0.13747	1
TMTC2	0.49242	0.13747	1
HECTD4	0.436756	0.13747	1
AL132838.1	0.414453	0.13747	1
LBX2	0.403323	0.13747	1
ACSL1	0.355862	0.13747	1
PNPLA8	0.352832	0.13747	1
RPL26P19	0.352308	0.13747	1
AC092506.1	0.342377	0.13747	1
GAS5	0.308368	0.13747	1
AC067942.1	0.301583	0.13747	1
BTBD8	0.297936	0.13747	1
KIF13A	0.296505	0.13747	1
SPCS2	0.260091	0.13747	1
FTH1P16	0.252876	0.13747	1
LINC00511	0.207706	0.13747	1
AP3S1	0.171675	0.13747	1
AC048344.1	0.166998	0.13747	1
MFAP3	0.151463	0.13747	1
THUMPD1	0.142497	0.13747	1
QSOX2	0.12832	0.13747	1
KMT2E	0.122846	0.13747	1
CA5BP1	0.109776	0.13747	1
AL031727.1	0.107345	0.13747	1
WDTC1	0.0926025	0.13747	1
AC018410.1	0.083941	0.13747	1
DLGAP4-AS1	0.0692198	0.13747	1
AC098935.1	0.0680109	0.13747	1
ARPIN-AP3S2	0.0650232	0.13747	1
AC106800.2	0.0586833	0.13747	1
NUP35	0.0572505	0.13747	1
SPEN	0.0548245	0.13747	1
YWHAZP2	0.0535504	0.13747	1
TMEM248	0.0449697	0.13747	1
MTF1	0.0273734	0.13747	1
CREBL2	0.0269506	0.13747	1
TRIM61	0.0262107	0.13747	1
AC011495.1	0.0223448	0.13747	1
BCL11B	0.007396	0.13747	1
GOLGA8A	-0.0309408	0.13747	1
SNTB1	-0.0441427	0.13747	1
YPEL1	-0.0442962	0.13747	1
SYT8	-0.0563492	0.13747	1
HERPUD2	-0.0627248	0.13747	1
TTI1	-0.0810268	0.13747	1
CFAP299	-0.0961138	0.13747	1
FAM102B	-0.113226	0.13747	1
AC016722.2	-0.120851	0.13747	1
ZNF140	-0.123474	0.13747	1
TMX4	-0.126602	0.13747	1
CCDC114	-0.141032	0.13747	1
CHMP4C	-0.17422	0.13747	1
EPHA3	-0.178392	0.13747	1
SPON2	-0.179522	0.13747	1
PCK1	-0.179661	0.13747	1
CACNA1G	-0.199002	0.13747	1
HLA-DQB2	-0.233325	0.13747	1
SASH1	-0.234624	0.13747	1
DNASE2	-0.247287	0.13747	1
LFNG	-0.278125	0.13747	1
PCDHB11	-0.371902	0.13747	1
AC104472.1	-0.372222	0.13747	1
TRIM52-AS1	-0.404738	0.13747	1
UTP14A	-0.411987	0.13747	1
ZNF157	-0.415122	0.13747	1
AC106782.1	-0.43113	0.13747	1
AC133555.3	-0.43113	0.13747	1
MIATNB	-0.490265	0.13747	1
SNHG29	-0.517781	0.13747	1
MTATP6P9	-0.51815	0.13747	1
WWP1	-0.537041	0.13747	1
ILVBL	-0.553569	0.13747	1
RPL21P2	-0.577331	0.13747	1
RAX2	-0.632254	0.13747	1
CDKN2B-AS1	-0.78327	0.13747	1
TPRKB	-0.978675	0.13747	1
MTFR1	-1.18565	0.13747	1
GRPEL2	-1.29017	0.13747	1
VDAC1P8	-1.29438	0.13747	1
AL157871.4	-1.3001	0.13747	1
AL591686.1	-1.62456	0.13747	1
APPL2	-1.67972	0.13747	1
SPATA3	-1.75623	0.13747	1
TMEM86A	-1.97195	0.13747	1
SLC22A11	-1.99202	0.13747	1
UBTFL8	-2.11913	0.13747	1
RRM1	-2.53703	0.13747	1
TRHDE-AS1	-2.55509	0.13747	1
LINC02008	-2.62404	0.13747	1
NUP58	-2.92474	0.13747	1
LRRC37A11P	-3.71265	0.13747	1
GDPD2	0.28262	0.13747	1
ANGPT1	0.105969	0.13747	1
HMGN2P19	-6.46956e-07	0.13747	1
MAN2A1	-0.0267637	0.13747	1
TTC39A	-0.0382739	0.13747	1
DCUN1D4	-0.0386182	0.13747	1
ZNF550	-0.0409004	0.13747	1
FAM201A	-0.0585495	0.13747	1
RPH3AL	-0.0687992	0.13747	1
KLC2	-0.0732592	0.13747	1
CD300LG	-0.0735449	0.13747	1
FAM3B	-0.077903	0.13747	1
TMEM239	-0.0824333	0.13747	1
CD2AP	-0.092437	0.13747	1
TMEM132B	-0.102816	0.13747	1
NUDC	-0.137509	0.13747	1
CCAR2	-0.142779	0.13747	1
CNN2	-0.145252	0.13747	1
LHCGR	-0.183235	0.13747	1
LSM12	-0.216135	0.13747	1
GRHL2	-0.242332	0.13747	1
TMEM8B	-0.27195	0.13747	1
SS18L1	-0.294364	0.13747	1
AKAP8	-0.302727	0.13747	1
RHOG	-0.324438	0.13747	1
RPSAP43	-0.366555	0.13747	1
AP001885.1	-0.377694	0.13747	1
STXBP4	-0.381194	0.13747	1
LDHAL6A	-0.385653	0.13747	1
CHP2	-0.39648	0.13747	1
ZNF480	-0.47794	0.13747	1
AC008489.1	-0.537859	0.13747	1
AC132942.1	-0.54891	0.13747	1
TRAV8-4	-0.632665	0.13747	1
FBXO16	-0.666706	0.13747	1
TFCP2	-0.78105	0.13747	1
CPXM2	-0.849839	0.13747	1
MPV17	-0.860182	0.13747	1
LITAF	-0.861016	0.13747	1
LPCAT3	-0.942276	0.13747	1
RPL21P33	-0.949404	0.13747	1
LAMTOR5P1	-1.06352	0.13747	1
AL022237.1	-1.17926	0.13747	1
CCND3	-1.38615	0.13747	1
AC012213.1	-1.42492	0.13747	1
HMGN2P15	-1.49341	0.13747	1
DNM1	-1.52217	0.13747	1
RUFY1-AS1	-1.7155	0.13747	1
ATP5F1E	-1.89959	0.13747	1
ZRANB2-AS2	-2.16709	0.13747	1
CENPH	-2.33679	0.13747	1
CPEB2-DT	-2.35811	0.13747	1
AC131097.1	-2.51246	0.13747	1
CASQ2	-3.45125	0.13747	1
AC020651.1	-3.9779	0.13747	1
HHLA2	-4.20849	0.13747	1
G2E3-AS1	-4.95495	0.13747	1
AC091820.1	-5.22655	0.13747	1
NIBAN3	2.03396	0.13747	1
PRKCH	1.25161	0.13747	1
DCAF4L1	1.22276	0.13747	1
STK35	0.644626	0.13747	1
ACER1	0.518755	0.13747	1
EWSR1	0.169917	0.13747	1
DDA1	-0.0933687	0.13747	1
AC004988.1	-0.132819	0.13747	1
PHF20	-0.188026	0.13747	1
TRAF3IP3	-0.2231	0.13747	1
SMAD5	-0.223657	0.13747	1
CBWD1	-0.225465	0.13747	1
STAMBPL1	-0.231041	0.13747	1
PELP1	-0.231115	0.13747	1
AP3M1	-0.274556	0.13747	1
PADI2	-0.394524	0.13747	1
ARHGEF40	-0.475039	0.13747	1
CDK15	-0.482911	0.13747	1
AC010834.2	-0.601733	0.13747	1
SLC24A1	-0.67313	0.13747	1
UBTF	-0.689448	0.13747	1
CLK1	-0.861459	0.13747	1
IQSEC1	-0.87559	0.13747	1
NSUN5P1	-0.982537	0.13747	1
PTPRG	-1.02277	0.13747	1
AC068051.1	-1.02989	0.13747	1
AC016722.1	-1.11672	0.13747	1
DDR1	-1.46392	0.13747	1
SH3GLB2	-1.50299	0.13747	1
AC005840.1	-1.54854	0.13747	1
RABGEF1	-1.67177	0.13747	1
BET1-AS1	-1.80499	0.13747	1
BARD1	-1.91235	0.13747	1
TNFAIP2	-2.12578	0.13747	1
RYR2	-2.48343	0.13747	1
CA6	-2.53502	0.13747	1
TRMT12	-2.69975	0.13747	1
SETDB2	-2.83652	0.13747	1
INF2	-3.48296	0.13747	1
P4HA2	-3.8088	0.13747	1
LBH	-4.04746	0.13747	1
SPRR2D	-4.2334	0.13747	1
RNF38	-4.32839	0.13747	1
MRPS33P3	-4.372	0.13747	1
MED30	-4.60922	0.13747	1
NLRP3	-5.25122	0.13747	1
AF111167.1	-5.8993	0.13747	1
AL590677.1	-6.59012	0.13747	1
UVSSA	-0.0478717	0.13747	1
AC211433.1	-0.11227	0.13747	1
LHX2	-0.156517	0.13747	1
C9orf152	-0.189701	0.13747	1
HYOU1	-0.290928	0.13747	1
CBX4	-0.504394	0.13747	1
PRRC1	-0.689585	0.13747	1
CCDC77	-1.01879	0.13747	1
CD55	-1.34646	0.13747	1
SLC2A14	-1.37276	0.13747	1
ONECUT1	-2.70632	0.13747	1
ATAT1	-2.93128	0.13747	1
ATR	-2.98452	0.13747	1
Z84485.1	-3.21604	0.13747	1
BZW2	-4.46357	0.13747	1
CNTNAP2	-0.0486736	0.13747	1
NCBP1	-0.057674	0.13747	1
ZNF815P	-0.0638458	0.13747	1
BMP8B	-0.0720921	0.13747	1
CCDC117	-0.0728697	0.13747	1
UNC5D	-0.0743288	0.13747	1
FBXO42	-0.0760304	0.13747	1
PEX2	-0.076458	0.13747	1
WWC3	-0.0928452	0.13747	1
AANAT	-0.100105	0.13747	1
AC004801.4	-0.119469	0.13747	1
PPP5C	-0.131634	0.13747	1
SPIN1	-0.161239	0.13747	1
CYP4F62P	-0.164879	0.13747	1
CDCA7L	-0.196872	0.13747	1
SUCLG2P2	-0.20345	0.13747	1
MYOM3	-0.238921	0.13747	1
VPS37B	-0.270372	0.13747	1
TVP23C	-0.285161	0.13747	1
MARCHF5	-0.31287	0.13747	1
ZNF549	-0.357842	0.13747	1
LPXN	-0.374822	0.13747	1
OR7E55P	-0.384283	0.13747	1
AC138230.1	-0.427402	0.13747	1
POM121B	-0.448187	0.13747	1
IFT88	-0.76334	0.13747	1
PRDX1	-0.76424	0.13747	1
CEP85L	-0.865901	0.13747	1
TSGA13	-0.993324	0.13747	1
HMGB1P8	-1.0338	0.13747	1
RPL31P7	-1.21226	0.13747	1
CLRN1	-1.64435	0.13747	1
AC024405.1	-2.43456	0.13747	1
AC083973.1	-3.24953	0.13747	1
CD74	3.71098	0.137765	1
LEAP2	0.281232	0.137807	1
PRSS23	-5.64892	0.137826	1
MRPL38	0.31298	0.138522	1
SUZ12	-0.383246	0.138571	1
ACVR2B-AS1	-0.578833	0.138585	1
ADCYAP1R1	-2.45454	0.138694	1
KCNK6	-4.93658	0.138788	1
LCP1	6.56054	0.139105	1
TTYH1	-1.17237	0.139146	1
RNF227	-0.0641663	0.13944	1
ATL2	3.05216	0.139493	1
PGF	2.78984	0.140422	1
UBE3A	4.71014	0.141277	1
IGFL3	-6.99241	0.1415	1
ZRANB3	-2.8638	0.141573	1
SDHAF4	-0.0477514	0.141635	1
C1orf61	0.965691	0.141742	1
FLG-AS1	-5.88999	0.142242	1
AC013470.1	2.52607	0.142667	1
ARID4B	3.37825	0.142772	1
TBC1D1	3.56199	0.143009	1
CHD2	5.45801	0.143061	1
RAP1B	-3.68621	0.143876	1
ITGA3	-0.546727	0.14406	1
AC021078.1	-0.180745	0.144224	1
COG8	-1.93652	0.144832	1
CD300A	3.63354	0.145373	1
CLASP2	0.409843	0.145572	1
CTRC	0.730625	0.145875	1
KLF6	-0.438706	0.145891	1
AL512378.1	-0.365449	0.146259	1
TRDMT1	3.9357	0.146762	1
ARNT	2.11663	0.146954	1
AP005717.1	1.66799	0.147121	1
MRPL10	-3.02494	0.147434	1
COL9A1	0.38364	0.147674	1
ZNF81	-0.702067	0.147849	1
CLCN3	5.20053	0.148018	1
CCZ1	-0.774322	0.148153	1
RBIS	-1.05289	0.14849	1
RNF150	5.31571	0.1488	1
PAXBP1-AS1	2.29888	0.148831	1
SF3B3	-1.88184	0.148944	1
MEI1	-1.67205	0.149052	1
ARSK	0.714967	0.149064	1
CAP1	2.66291	0.149146	1
CPQ	-5.78547	0.14916	1
RAD51-AS1	-4.51318	0.149175	1
CBWD5	-0.263354	0.149447	1
LGALS8	-0.0417043	0.150007	1
DLEC1	-0.197762	0.150476	1
HNRNPH1	1.92089	0.15073	1
PDZD8	-0.163173	0.15087	1
TXK	-4.84529	0.151141	1
KPNA1	1.05674	0.151282	1
SPAG5-AS1	-0.88969	0.151508	1
MRPL48	0.944006	0.151741	1
SRSF7	3.46222	0.152033	1
CD8B	3.25021	0.152284	1
LYST-AS1	-2.02816	0.152304	1
FBXO43	-0.591527	0.152412	1
TTF1	-0.6486	0.152422	1
RPL3L	5.04316	0.152467	1
MRI1	-2.92769	0.152486	1
PLEKHA8P1	-2.47467	0.152622	1
RRAGB	2.62284	0.152698	1
CD2	3.26246	0.152705	1
TOX4	2.76289	0.15298	1
TMEM19	0.733073	0.15307	1
PPIL3	-3.97494	0.153348	1
RBM7	1.30878	0.153587	1
CNOT9	3.13082	0.153667	1
SPP2	0.854781	0.153946	1
COL16A1	-5.73532	0.154139	1
TBC1D8B	-1.61855	0.154231	1
PI4K2B	1.1269	0.154392	1
TMPRSS11B	0.434237	0.15448	1
NEDD4	3.72135	0.154517	1
COX6A1	3.20774	0.154675	1
BRCA1	1.26509	0.154881	1
RP9	3.56489	0.15518	1
ERV3-1	-1.62694	0.155181	1
CDK12	2.52972	0.155241	1
PARPBP	0.216633	0.155362	1
HACD2	0.530215	0.155688	1
AC116535.1	-2.48416	0.155724	1
TMEM63A	-3.30224	0.155754	1
SMAD9	2.59648	0.155767	1
DAD1	3.23081	0.15645	1
CDKN2AIPNL	-2.55143	0.156515	1
UTP6	-0.436428	0.156554	1
RBM20	3.20403	0.156691	1
SHCBP1	-3.22586	0.156812	1
NSMCE4A	0.379676	0.157231	1
FTH1	4.00264	0.15733	1
ATIC	2.3078	0.157528	1
TACC1	0.815831	0.15756	1
AC107884.1	-1.15101	0.157687	1
COPB2	2.40618	0.157823	1
OSBPL10-AS1	0.698257	0.158162	1
MGAT1	2.8045	0.158168	1
NSFL1C	3.29174	0.158217	1
GTF2A2	-0.5066	0.159182	1
DHDDS	-0.552702	0.159332	1
HADHB	3.10557	0.159845	1
TAF1	0.980094	0.160025	1
FKBP14	2.69205	0.160052	1
SIM1	-0.433547	0.160175	1
IHO1	1.77093	0.160295	1
KRIT1	2.65299	0.160391	1
AL133553.1	4.63242	0.160628	1
PGAM1	3.35054	0.160912	1
SPIDR	-1.02243	0.160981	1
SEC62	2.47961	0.16131	1
SEPTIN2	-0.336241	0.16141	1
KCTD18	-0.138993	0.161539	1
NOVA1	-0.150055	0.161958	1
AC078777.1	-2.69532	0.162084	1
GID4	-1.60875	0.162272	1
RPS3A	2.89519	0.162659	1
C12orf60	-4.50551	0.162824	1
ANXA2	3.0753	0.163056	1
TM2D3	0.49048	0.163117	1
DNAJB6	-0.459344	0.163242	1
LTO1	2.7939	0.163297	1
ARHGAP42P4	-0.721535	0.163472	1
HSPA9	1.93385	0.164063	1
RPL9	3.16372	0.164384	1
TASOR	-2.34059	0.164601	1
GCC2	-2.9875	0.164653	1
TAPT1	-1.38302	0.16479	1
C1orf167-AS1	0.898355	0.164817	1
LIN7C	0.211267	0.164865	1
FAM118A	3.07707	0.165014	1
SEMA3C	-0.784623	0.165271	1
C1orf131	-0.0522549	0.165418	1
ANXA4	0.326055	0.165876	1
PHACTR2	0.0911794	0.165876	1
COQ10A	0.19011	0.165964	1
IL13RA1	-0.133286	0.16622	1
MDGA2	-0.448418	0.166277	1
AOPEP	3.50544	0.166352	1
AS3MT	0.608193	0.166574	1
TAGAP	3.13819	0.16685	1
RNF144A-AS1	-0.952241	0.166891	1
HNRNPH3	3.16231	0.166945	1
RGS16	-0.290045	0.167202	1
APOE	1.1111	0.16727	1
IL10RA	2.58309	0.167545	1
CACNA1F	0.40486	0.167729	1
DST	-0.658208	0.168027	1
ITK	2.32087	0.168262	1
RPS27A	3.36735	0.168276	1
GCNT2	4.31336	0.168324	1
MALINC1	-2.74949	0.168424	1
RPL7P41	0.882669	0.168427	1
LINC01305	0.649567	0.168512	1
ZNF747	-4.47763	0.169488	1
FDFT1	2.41001	0.16966	1
LRP12	0.809342	0.169902	1
AP002518.1	-0.00692546	0.170139	1
UBXN7	1.86344	0.170148	1
XIAP	-1.36422	0.170217	1
GNG7	0.823124	0.170521	1
PSMA6	-0.968013	0.170681	1
IKZF1	4.94228	0.170864	1
RASGRP3	0.177633	0.170872	1
SYT12	-3.50403	0.170883	1
RRAGA	3.05974	0.170984	1
BBS5	2.03194	0.171209	1
FCRL2	5.18432	0.17126	1
FBXW12	-0.228201	0.171348	1
EIF3L	-1.95342	0.171423	1
TCEANC	-3.35355	0.171516	1
NDUFB7	3.84499	0.172031	1
CHAF1B	-2.15925	0.17262	1
INHBA	-0.232455	0.17294	1
EFCAB14	2.08282	0.173517	1
MAGI2	1.37748	0.173612	1
DAP3	-1.56566	0.173657	1
SMS	3.20521	0.173781	1
TBL1X	-3.33554	0.174638	1
GDF6	0.6224	0.174694	1
AC020637.1	-5.65796	0.174704	1
CSNK1G1	-3.96245	0.174981	1
PPP2R2D	-0.808822	0.17502	1
OLA1	0.196362	0.175426	1
TRAT1	2.97102	0.175709	1
MRM2	-0.595463	0.176213	1
UGDH-AS1	-0.0144161	0.176254	1
VPS26C	-3.02289	0.176282	1
FDPS	-0.75827	0.176427	1
AL138767.1	3.2477	0.176549	1
COX7B	-0.36381	0.176639	1
MIR3936HG	0.112713	0.176689	1
MME	2.83026	0.177267	1
AAMDC	-4.70003	0.177387	1
SLC4A8	-0.757744	0.177502	1
BPNT2	6.24446	0.177583	1
TRIM45	-2.43519	0.177693	1
ARNT2	-0.921222	0.178115	1
SV2A	4.91293	0.178306	1
SEC23A	0.313775	0.178384	1
MRPS17	3.25351	0.178561	1
TREML4	-6.74096	0.178625	1
RAB33B	0.470517	0.178779	1
CD151	-1.82205	0.179008	1
NHLRC3	2.07757	0.179012	1
NDUFB2-AS1	-0.586824	0.179359	1
PTCH1	0.0733647	0.179575	1
MRPL2	-1.61227	0.179754	1
NXF1	-0.997541	0.179845	1
RPS6KL1	1.74231	0.179847	1
FABP6-AS1	0.548432	0.180139	1
IGF2BP1	0.90592	0.180958	1
GTF3C6	3.17705	0.181056	1
MIR646HG	0.260087	0.18126	1
GIPC2	0.300529	0.181316	1
PLEKHH2	-3.13983	0.181457	1
LGALS1	2.96813	0.181562	1
FMNL3	-0.376731	0.182081	1
CCNI	4.74385	0.182097	1
ODF2	-3.07863	0.182249	1
ODAPH	-1.5783	0.182403	1
FUT8	0.13553	0.182406	1
FTL	4.02584	0.182581	1
SLC25A37	-0.261717	0.182886	1
SSBP1	0.897582	0.183251	1
AC010261.1	0.180396	0.183304	1
AC023632.2	-3.66132	0.183449	1
SDHA	2.64265	0.185156	1
GNPTG	-0.777793	0.185255	1
KIAA2012-AS1	-0.460529	0.185285	1
NUBPL	-2.96699	0.18542	1
RPLP2	4.07704	0.186344	1
DNAJC9-AS1	-0.527505	0.186571	1
KSR2	1.14968	0.186914	1
CCDC142	0.188882	0.187204	1
PRSS40A	-0.181492	0.187362	1
NHSL1	-0.834663	0.187551	1
PLOD1	-0.693842	0.187704	1
ZNF774	2.11007	0.18778	1
TPM1	-2.30658	0.188135	1
TM2D1	-1.46565	0.18819	1
RASSF8	-4.23833	0.188378	1
AC007601.1	-0.117432	0.188535	1
AARD	-1.19906	0.188757	1
SERHL2	3.32006	0.188843	1
FYB1	3.23871	0.188885	1
AC111188.1	0.675356	0.188987	1
RAB3B	0.388334	0.189316	1
RPS29	4.11215	0.189518	1
SWSAP1	0.0594292	0.189654	1
NEK2	-0.743432	0.189748	1
MITD1	3.86022	0.189774	1
SKIDA1	-3.01265	0.190255	1
DTX3L	0.203771	0.190529	1
CALB1	-5.37426	0.190713	1
TMEM236	-1.09643	0.19082	1
KLF12	1.81631	0.19097	1
PCSK7	1.0136	0.191912	1
ZNF268	-0.263436	0.191924	1
CAMK2A	-1.35542	0.191963	1
WDR76	1.63512	0.192046	1
PDGFB	3.2127	0.192151	1
SLFN5	0.451624	0.192405	1
PCGF6	-1.08248	0.192492	1
ZNF621	-0.128444	0.192504	1
UBE2G2	2.11224	0.192547	1
UTP11	-0.317871	0.192603	1
RGPD5	-0.701789	0.192679	1
PRKAB1	-0.301077	0.192764	1
TRIM4	3.62782	0.192796	1
EMC4	2.16965	0.192965	1
PDHX	-1.46242	0.193261	1
CHURC1	-0.19037	0.193422	1
PRKDC	3.4498	0.193431	1
MTCO1P12	-0.872593	0.193491	1
ZNF720	0.596114	0.193625	1
SOGA1	-0.885753	0.193659	1
AC107419.1	0.165956	0.193824	1
C6orf62	3.02586	0.194057	1
FLACC1	3.92025	0.194458	1
AC015969.1	3.0477	0.194585	1
SEPTIN7P2	5.68621	0.194664	1
ZCCHC8	0.509418	0.194991	1
EHMT2	-4.26706	0.195054	1
SMURF2	-0.165424	0.195057	1
NDUFA4	2.55334	0.195246	1
HRH4	0.238797	0.195286	1
NRBP1	-3.23994	0.195361	1
TIPRL	-1.34644	0.195445	1
TIRAP	-3.23375	0.195474	1
C1QTNF9	-2.12873	0.195504	1
HLA-DOA	5.17818	0.19555	1
AL359555.1	-1.54803	0.195685	1
ZMAT5	-0.601044	0.195925	1
RIF1	5.14898	0.19594	1
IL1R1	-6.11343	0.196019	1
YBEY	2.53403	0.19616	1
AL355001.1	5.58563	0.196518	1
HARBI1	-2.37501	0.196748	1
CYB5B	2.65902	0.196987	1
CTCFL	1.40315	0.197219	1
CENPNP1	0.0503732	0.197243	1
ERLEC1	2.30859	0.197322	1
RPL17-C18orf32	0.011223	0.197362	1
NUDT6	1.24471	0.197471	1
VPS33B-DT	-0.510496	0.197591	1
CAMK2D	-0.219633	0.197655	1
E2F5	0.300066	0.197745	1
C15orf40	-4.97091	0.197831	1
SPCS3	-0.141911	0.197874	1
FHAD1-AS1	-0.0315875	0.198108	1
AMMECR1	-0.290979	0.198124	1
CALN1	-2.54801	0.198376	1
ARHGDIB	3.04663	0.198454	1
[truncated: 8,585 more rows]
