# Supplementary material for: Endovascular Biopsy of Vertebrobasilar Aneurysm in Patient With Polyarteritis Nodosa
Source: Front Neurol. 2021 Nov 23;12:697105. doi: 10.3389/fneur.2021.697105 (PMC8650719; doi:10.3389/fneur.2021.697105)
Supplement: Supplementary file 4 [file Table_2.XLSX]

## Sheet: Sheet1
gene	p_val	avg_logFC	p_val_adj
ICAM3	1.64603e-11	4.96866	7.06641e-08
TRIAP1	2.88921e-10	4.5849	1.24034e-06
COX6B1	4.0106e-10	5.13339	1.72175e-06
TRANK1	2.45156e-09	4.21035	1.05246e-05
EHD1	2.46367e-09	6.67858	1.05765e-05
RPL35	2.46367e-09	6.32066	1.05765e-05
AP1M1	2.46367e-09	4.75628	1.05765e-05
IKZF1	4.45148e-09	6.42184	1.91102e-05
CHCHD2	4.45148e-09	4.82839	1.91102e-05
H2BC15	7.96915e-09	4.6887	3.42116e-05
RPL37A	1.29658e-08	6.41797	5.56624e-05
BBX	1.29658e-08	5.56273	5.56624e-05
ZNF692	1.29658e-08	4.34763	5.56624e-05
ISG20	1.69617e-08	4.14951	7.28164e-05
ATP5IF1	2.40609e-08	5.26018	0.000103293
SIT1	2.40609e-08	4.50975	0.000103293
LMAN2	2.53566e-08	4.32494	0.000108856
RPL11	4.50073e-08	4.91011	0.000193216
CD8B	4.81275e-08	4.66581	0.000206611
COPA	4.84603e-08	3.7847	0.00020804
TRABD	4.85444e-08	5.32236	0.000208401
ATP5MF	6.24249e-08	5.0373	0.00026799
NDUFS5	8.29934e-08	4.94523	0.000356291
SNHG32	8.29934e-08	2.61496	0.000356291
ATP2B1	1.02108e-07	6.09836	0.000438352
ATP6V0E1	1.15008e-07	5.10616	0.000493727
LUC7L3	1.30537e-07	4.50998	0.000560397
SLC52A3	1.79787e-07	3.90429	0.000771826
ITGA4	1.9924e-07	3.75351	0.000855336
TRAV8-2	2.01351e-07	5.64901	0.000864399
ITSN2	2.2585e-07	5.20127	0.000969574
ZFP36L1	3.01534e-07	4.3322	0.00129448
ACSL5	3.16529e-07	4.50403	0.00135886
PCGF3	3.41458e-07	3.60303	0.00146588
RP9	3.48458e-07	4.82598	0.00149593
CD300A	3.81544e-07	4.98019	0.00163797
ERICH1	5.95726e-07	4.50173	0.00255745
ARIH2OS	6.18953e-07	4.40199	0.00265717
OGFOD2	7.28255e-07	4.79146	0.0031264
PDRG1	7.28255e-07	4.70587	0.0031264
CCT7	7.29118e-07	5.73395	0.00313011
PUF60	7.29118e-07	5.56055	0.00313011
RESF1	7.62005e-07	2.79158	0.00327129
RPLP0	7.80602e-07	3.95626	0.00335112
SHARPIN	8.71312e-07	4.66847	0.00374054
ATG4B	8.71312e-07	4.49252	0.00374054
ZBTB43	9.73511e-07	3.36217	0.00417928
RGS10	1.12292e-06	4.2244	0.0048207
LTO1	1.12921e-06	4.15789	0.00484771
NUDT5	1.34652e-06	4.1856	0.00578063
BET1L	1.36459e-06	4.83105	0.00585817
MIEN1	1.36605e-06	5.25475	0.00586446
PPP1CA	1.39256e-06	4.14786	0.00597826
RNF214	1.53091e-06	4.56087	0.00657218
HLA-C	1.53635e-06	4.76175	0.00659557
HBG2	1.62634e-06	2.01278	0.00698188
MYL12A	1.63027e-06	5.23426	0.00699875
RNF149	1.6608e-06	4.02522	0.00712983
LINC00707	1.88603e-06	5.65948	0.00809674
RPL36AL	2.06726e-06	4.98455	0.00887474
ABCB7	2.18532e-06	4.84892	0.0093816
POC5	2.19048e-06	4.71862	0.00940373
HLA-DPB1	2.3272e-06	4.83333	0.00999069
PTPRCAP	2.34773e-06	5.03456	0.0100788
MFSD10	2.35464e-06	5.27362	0.0101085
OFD1	2.61031e-06	4.6933	0.0112061
MED23	2.80265e-06	3.79711	0.0120318
SUGT1	2.93314e-06	3.83931	0.012592
MCOLN2	2.93314e-06	3.7596	0.012592
HEXB	3.00312e-06	3.97761	0.0128924
MOSPD1	3.00948e-06	7.64788	0.0129197
FTH1	3.15337e-06	5.20536	0.0135374
SMAP2	3.27001e-06	4.49036	0.0140382
NPIPB4	3.30937e-06	3.39025	0.0142071
SAP18	3.32956e-06	4.39559	0.0142938
PRKCQ	3.42596e-06	4.36597	0.0147076
RPL27A	3.43069e-06	4.7702	0.0147279
MT-CYB	4.88864e-06	4.63045	0.0209869
HCST	4.8936e-06	4.80999	0.0210082
PSMA7	5.30614e-06	4.38455	0.0227793
SRSF5	5.36806e-06	4.45039	0.0230451
S100A6	5.38268e-06	5.10739	0.0231078
UXS1	5.58727e-06	5.41507	0.0239861
TMEM123	5.60612e-06	4.96023	0.0240671
OPTN	5.79357e-06	3.79076	0.0248718
NDUFB8	6.3472e-06	4.62841	0.0272485
DIPK2A	6.65457e-06	3.96331	0.0285681
MYL6	6.70668e-06	5.08916	0.0287918
TMEM231	7.45976e-06	6.21979	0.0320247
THRAP3	7.46936e-06	3.19891	0.032066
UBB	8.32528e-06	5.40305	0.0357404
SEC62	8.32528e-06	3.81455	0.0357404
TTC3	8.62613e-06	5.55165	0.037032
CIAO2A	8.65944e-06	4.3814	0.037175
SUCLG2	9.03138e-06	4.12706	0.0387717
TRBC2	9.07103e-06	4.78483	0.0389419
EBP	9.33187e-06	4.14609	0.0400617
MT-ND1	1.02751e-05	4.75503	0.0441109
OASL	1.11426e-05	4.49968	0.047835
S100A10	1.11902e-05	4.89329	0.0480397
NDUFS6	1.1492e-05	3.22933	0.0493352
